# Supplementary material for: Gypenoside-14 Reduces Depression via Downregulation of the Nuclear Factor Kappa B (NF-kB) Signaling Pathway on the Lipopolysaccharide (LPS)-Induced Depression Model
Source: Pharmaceuticals (Basel). 2023 Aug 14;16(8):1152. doi: 10.3390/ph16081152 (PMC10459727; doi:10.3390/ph16081152)
Supplement: Supplementary file 1 [file pharmaceuticals-16-01152-s001.zip]

Archive with 1 entries (1 files):
- pharmaceuticals-2523524-supplementary.pdf
